# Supplementary material for: The association between circulating adiponectin levels, lung function and adiposity in subjects from the general population; data from the Akershus Sleep Apnea Project
Source: BMC Pulm Med. 2018 Apr 2;18:54. doi: 10.1186/s12890-018-0618-4 (PMC5879541; doi:10.1186/s12890-018-0618-4)
Supplement: Supplementary file 2 — Dataset. (XLSX 59 kb) [file 12890_2018_618_MOESM2_ESM.xlsx]

## Sheet: Sheet1
Gender (men =1)	Age (y)	Height (cm)	Weight (kg)	BMI	Metabolic syndrome	FVC (L)	FEV1 (L)	FVC%	FEV1%	Waist-hip ratio	Current smoking	Previous smoking	Apnoea-Hypopnoea Index	CRP (mg/ml)	Adiponectin (mcg/L)
1	45	181.4	103.7	31.51	1	4.12	3.56	84	90	1.01			9.2	4.38	3.35
0	30	168.4	77.7	27.4	0	3.28	2.56	87	78	0.93	0	0	3.3	3.65	5.93
0	30	168.5	82.5	29.06	0	3.61	3.16	96	97	0.89	0	0	0.7	1.39	6.02
0	30	175.7	78.6	25.46	0	5.46	4.84	132	134	0.81	0	0	0.1	0.24	5.01
0	30	169.6	61.8	21.49	0	3.62	3.28	94	98	0.84	0	0	0.2	2.21	5.21
0	35	164.2	81.3	30.15	0	3.52	3.2	101	107	0.86	0	0	0.7	2.37	5.33
0	40	172.6	90.4	30.34	0	3.77	3.44	100	106	0.94	0	0	0.7	4.98	3.18
1	40	193.5	94	25.11	0	7.08	5.36	123	115	0.9	0	0	0	0.36	5.33
1	40	183.6	88.6	26.28	0	4.77	3.64	92	86	0.93	0	0	2	1.93	2.89
1	45	185.1	81.7	23.85	0	4.91	3.76	96	91	0.85	0	0	4.7	0.44	5.46
1	35	182.9	93.5	27.95	0	6	4.76	114	110	0.9	0	0	21.6	1.49	5.13
1	35	171.8	70	23.72	0	5.44	4.4	117	114	0.91	0	0	4.4	0.31	2.41
1	30	173.9	89.9	29.73	0	4.99	4.04	102	98	1.03	0	0	7.3	0.75	4
1	40	178.8	86.5	27.06	0	4.16	3.48	85	87	0.92	0	0	1.3	0.67	3.96
1	35	171.4	74.9	25.5	0	5.14	4.32	112	112	0.97	0	0	0.4	0.41	5.1
1	40	174.9	88.6	28.96	0	5.57	4.8	119	125	1	0	0	32.7	1.28	1.61
1	35	183	90.1	26.9	0	5.1	4.44	96	101	0.92	0	0	10.5	0.77	5.9
1	30	175.8	99.1	32.07	0	5.4	4.72	108	113	0.97	0	0	4.9	1.33	4.04
1	30	174.6	68.9	22.6	0	4.62	4.04	93	97	0.88	0	0	1.6	1.12	5.29
1	35	177.5	79.7	25.3	0	5.76	5.08	116	123	0.93	0	0	0.3	0.34	3.93
1	45	182	79.9	24.12	0	5.01	4.44			0.95	0	0	0.4	0.49	5.63
1	30	179.5	99.9	31.01	0	4.45	4	85	91	0.97	0	0	4.4	1.23	5.69
1	30	185	103.8	30.33	0	6.16	5.72	111	124	0.96	0	0	3.9	0.21	4.03
1	30	171.6	80.6	27.37	0	5.08	4.72	107	119	0.96	0	0	19.6	0.16	3.34
1	40	167.8	72.7	25.82	0	3.42	3.2	80	90	0.99	0	0	1.3	1.63	3.79
1	35	176.1	82.4	26.57	0	4.96	4.72	102	117	0.92	0	0	5.8	0.57	4.47
1	40	183.8	106.2	31.44	0	4.34	4.16	83	98	1.1	0	0	61.4	4.09	3.23
0	35	164.5	91.4	33.78	1	3.77	3.2	106	104	0.91	0	0	0.2	84.88	4.11
0	45	174.6	85.7	28.11	1	3.66	3.16	99	99	0.95	0	0	0.2	4.53	4.66
0	35	170.4	84.8	29.2	1	2.83	2.56	76	80	1	0	0	0.4	2.14	2.99
1	45	184.3	103	30.32	1	6.19	4.52	122	111	1.03	0	0	0.9	0.7	4.67
1	40	186.9	113.6	32.52	1	5.44	4.4	101	101	1.25	0	0	56.2	4.79	4.36
1	45	181.3	98.6	30	1	4.82	3.92	99	99	0.97	0	0	8.4	0.64	3.96
1	40	171.3	82	27.94	1	4.09	3.36	92	92	1.01	0	0	0.5	1.05	4.37
1	30	174.3	92.7	30.51	1	4.62	3.88	94	94	0.99	0	0	1.7	0.28	3.56
1	45	174.5	89.4	29.36	1	4.21	3.56	92	95	1.11	0	0	0.6	0.97	3.48
1	30	185.5	98.4	28.6	1	6.59	5.68	118	122	1.01	0	0	5.8	0.8	2.97
1	40	190.1	129.6	35.86	1	6.45	5.56	115	122	1.03	0	0	21.2	2.12	5.84
1	30	182	123.4	37.25	1	5.27	4.56	98	102	1.07	0	0	11.6	2.27	2.44
1	35	166.7	91.6	32.96	1	3.59	3.12	82	84	1.03	0	0	6.5	1.93	5.07
1	30	182.5	114.4	34.35	1	4.64	4.04	86	90	1.08	0	0	4	6.45	5.04
1	40	188.5	109.6	30.85	1	5.42	4.92	99	111	1.01	0	0	2.9	3.03	6
1	30	168.1	89.3	31.6	1	4.73	4.36	103	112	0.93	0	0	5.2	4.21	3.74
1	40	194.8	114.1	30.07	1	5.79	5.44	99	115	1.02	0	0	29	1.96	3.79
0	40	165	98.6	36.22	0	3.82	2.6	114	90	0.87	0	1	1.1	1.2	5.3
0	30	167.9	100.3	35.58	0	3.77	3.16	100	96	0.85	0	1	1.3	5.45	5.11
0	35	169.5	106.5	37.07	0	3.77	3.24	101	100	0.92	0	1	1.5	4.97	3.44
1	45	167.3	86.6	30.94	0	6.72	4.68	165	139	0.94	0	1	20.8	2.94	5.86
1	35	181.1	99.5	30.34	0	4.86	3.64	94	85	0.97	0	1	3.9	1.38	4.87
1	35	176.3	84.8	27.28	0	5.02	4.08	103	101	0.97	0	1	11.4	0.78	5
1	45	191.8	122.6	33.33	0	5.91	5	106	112	0.98	0	1	15.5	1.03	2.7
1	40	187.5	84.9	24.15	0	5.06	4.4	93	99	0.95	0	1	3.4	1.14	2.36
1	40	177.4	142.9	45.41	0	4.14	3.6	86	90	1.13	0	1	67.1	4	6.06
1	35	178	95.5	30.14	0	5.41	4.72	108	114	0.94	0	1	6.5	0.27	4.49
1	45	179.5	107	33.21	0	5.52	4.84	114	123	1.05	0	1	23.3	0.74	4.26
1	30	173	97.5	32.58	0	4.25	4.25	87	103	1.08	0	1	7.2	6.77	5.92
0	45	166.4	86	31.06	1	4.14	3.28	127	117	0.93	0	1	0.6	0.52	5.96
1	35	177.9	98.9	31.25	1	5.84	4.36	117	105	1.04	0	1	3.2	1.16	4.04
1	45	180.3	115	35.38	1	5.21	4.4	108	112	1.07	0	1	44	1.12	3.01
1	35	176.4	105.9	34.03	1	4.8	4.08	98	100	1.13	0	1	9	0.4	4.52
1	40	185	106.5	31.12	1	5.43	4.72	103	110	0.96	0	1	12.2	5.13	3.93
1	40	190.8	112.1	30.79	1	5.66	4.96	101	109	0.99	0	1	49.3	1.01	5.03
1	45	177.2	91.7	29.2	1	4.92	4.36	105	114	0.96	0	1	11.8	0.51	3.13
1	40	175.7	94.7	30.68	1	4.46	3.96	94	102	1.09	0	1	17.1	1.55	2.85
1	45	172.3	112.8	38	1	5.21	4.64	119	130	1.05	0	1	69.4	1.33	4.28
0	45	170.1	71.2	24.61	0	3.35	2.08	97	70	0.92	1	0	4.6	0.48	5.3
0	30	177.8	76.9	24.33	0	5.1	4	121	109	0.84	1	0	0.9	0.55	4.95
0	35	168.5	88.4	31.14	0	3.3	2.72	89	85	0.8	1	0	0.5	1.98	5.45
0	35	173.1	72.6	24.23	0	5.4	4.6	140	137	0.83	1	0	5.9	0.45	4.25
0	30	174.1	108.3	35.73	0	3.91	3.48	98	99	0.94	1	0	26.4	11.14	3.81
0	30	163.8	84.5	31.49	0	3.54	3.28	99	106	0.93	1	0	0.7	0.11	6.08
1	40	184.3	86.4	25.44	0	5.44	3.96	104	93	0.98	1	0	8	1.58	5.78
1	35	173.8	75.8	25.09	0	5.04	3.92	106	98	0.92	1	0	38.7	4.57	5.97
1	45	173.2	92.5	30.84	0	5.01	3.96	113	109	0.97	1	0	62.5	0.74	4.23
1	35	174.8	80.3	26.28	0	5.01	4.08	104	102	0.91	1	0	0.3	1.07	3.72
1	30	183.5	97.5	28.96	0	5.72	4.8	104	105	0.91	1	0	0.2	1.19	6.06
0	40	174.1	101.9	33.62	1	4.43	3.52	117	107	0.86	1	0	4	8.96	4.75
0	30	171.4	123.3	41.97	1	4.27	3.56	109	105	1.02	1	0	23.7	9.79	3.03
0	45	170.3	107.5	37.07	1	3.98	3.4	115	114	0.9	1	0	4.7	3.77	5.01
0	35	166.2	75.2	27.22	1	3.88	3.36	109	109	0.99	1	0	1.3	4.56	2.94
0	30	165	102	37.47	1	4.15	3.6	113	113	1	1	0	1.3	3.22	5.23
0	30	177.7	115.5	36.58	1	4.03	3.52	95	96	0.95	1	0	3.7	2.56	4.43
1	40	174	81	26.75	1	4.63	3.16	100	83	0.96	1	0	7.9	9.67	4.69
1	35	184.6	98.2	28.82	1	5.35	3.92	99	88	1.01	1	0	22.6	0.52	4.23
1	40	181.8	106.9	32.34	1	5.03	3.96	99	95	1.01	1	0	6.8	0.61	5.15
1	45	177.3	139.6	44.41	1	3.6	2.92	77	76	1.1	1	0	104	0.41	3.11
1	45	170.5	87.6	30.13	1	3.61	2.96	83	83	1.05	1	0	24.1	1.1	4.86
1	35	196.1	106.5	27.69	1	6.72	5.52	111	112	1.02	1	0	5.5	0.48	4.15
1	40	164.7	72.4	26.69	1	4.25	3.56	104	104	0.99	1	0	13.2	2.25	2.29
1	30	182.1	103.9	31.33	1	5.37	4.64	101	105	1.03	1	0	19.3	6.4	3.52
1	40	174.4	82	26.96	1	5.28	4.6	114	120	0.98	1	0	15.7	1.91	4.93
1	45	169.4	104.1	36.28	1	3.83	3.4	91	99	1.06	1	0	2.3	4.37	3.1
1	35	189.9	113.6	31.5	1	6.15	5.56	108	119	1.01	1	0	16.8	1.65	4.42
1	45	170.8	77.6	26.6	1	4.01	3.64	92	102	1.08	1	0	19.1	4.69	5.79
1	35	176.3	98.2	31.59	1	3.56	3.36	73	83	1.06	1	0	0.4	1.51	3.61
1	50	165.8	94.2	34.27	1	4.02	3.68	103	115	1.11			64	2.54	3.86
0	50	161.4	78.5	30.13	0	3.43	3.08	117	124	0.92	0	0	0.3	5.45	3.92
1	50	168.5	71.6	25.22	0	4.04	3	99	91	0.97	0	0	12.8	0.87	5.3
1	50	180.6	86.1	26.4	0	5.95	4.48	125	118	0.94	0	0	12.1	0.43	5.41
1	50	171.4	92.8	31.59	0	4.46	3.56	107	105	0.98	0	0	2.1	0.73	4.06
1	50	180.8	103.4	31.63	0	5.06	4.2	106	109	1.03	0	0	25.6	2.27	4.58
1	50	170.5	83.1	28.59	0	3.86	3.48	92	103	0.98	0	0	74.8	4.6	3.5
0	50	168	80.6	28.56	1	3.74	2.96	115	106	0.9	0	0	25.2	2.06	3.87
0	50	164.8	103.4	38.07	1	3.17	2.72	101	101	0.94	0	0	31.1	15.25	4.6
1	50	182	97.5	29.43	1	4.1	3.24	85	84	1.09	0	0	2.4	1.76	3.96
1	50	177	119.4	38.11	1	4.95	4.28	109	117	1	0	0	4.7	3.47	4.82
1	50	187.5	113.2	32.2	0	5.75	4.2	111	102	1.05	0	1	15.5	2.04	4.9
1	50	185.3	104	30.29	0	5.5	4.88	110	122	1.06	0	1	49.4	0.41	3.76
1	50	185.1	110.7	32.31	1	4.37	3.32	87	83	1.06	0	1	7.5	4.76	3.28
1	50	168.8	109.8	38.54	1	3.27	2.56	80	77	1.15	0	1	31.3	3.09	4.72
1	50	174.9	100.8	32.95	1	3.49	2.8	79	78	1.09	0	1	26.9	5.52	5.74
1	50	173.6	103.9	34.48	1	3.99	3.36	91	95	1.05	0	1	21.3	0.27	4.56
1	50	187.7	107.3	30.46	0	4.66	2.72	90	66	1.05	1	0	3.1	0.4	3.63
1	50	179	96.8	30.21	0	3.96	3.12	85	83	1.04	1	0	13.8	1.31	5.9
1	50	173.9	76.4	25.26	0	4.62	3.96	105	112	0.98	1	0	1.7	1.89	5.42
1	50	171.9	94.1	31.84	1	4.95	4.2	117	122	1.02	1	0	12.3	1.89	5.42
0	60	166.4	72	26	0	3.3	2.72	115	112	0.86	0	0	27.1	0.85	5.46
1	55	175.3	77.2	25.12	0	5.19	3.92	120	113	0.95	0	0	41.8	1.9	4.5
1	65	192.6	100.9	27.21	0	4.56	3.92	91	101	0.96	0	0	14.3	1.33	5.36
0	55	157.8	97.8	39.28	1	2.61	1.96	98	88	1.01	0	0	53.2	6.91	5.36
0	65	161.4	129.8	49.83	1	1.83	1.52	72	72	0.94	0	0	52.5	11.39	5.02
0	65	161.7	96.7	36.98	1	2.77	2.32	106	105	0.97	0	0	62.4	2.27	4.4
0	65	168	83.3	29.51	1	3.58	3.04	126	127	0.89	0	0	35	0.65	5.18
0	60	163.6	74.2	27.72	1	3.94	3.36	141	143	0.97	0	0	15.9	0.83	6.08
1	55	178.1	114.8	36.19	1	3.65	2.2	81	61	1.09	0	0	40.7	1.98	6.02
1	65	187.9	112.9	31.98	1	4.04	3.28	85	89	1.07	0	0	3.1	0.84	3.65
1	60	175.8	96.5	31.22	1	4.02	3.32	95	100	1.01	0	0	26.1	0.88	4.46
1	60	180	127.8	39.44	1	3.67	3.28	83	94	1.03	0	0	73.3	0.46	5.23
1	60	185.7	81.9	23.75	0	4.63	3.32	97	89	1.03	0	1	15.1	5.15	5.31
1	60	181.4	91.3	27.75	0	5.46	4	121	114	1.03	0	1	32.6	0.76	3.91
1	65	182.6	83.3	24.98	0	5.57	4.36	124	126	1.01	0	1	1.4	0.44	5.6
1	60	165.6	79.4	28.95	0	4.12	3.24	113	113	1.08	0	1	44.8	1.16	4.23
1	65	172.5	100.4	33.74	0	3.64	2.96	93	97	1.09	0	1	12	0.37	3.37
1	55	174.6	74.4	24.41	0	4.17	3.44	97	101	0.97	0	1	0.4	0.97	4.95
1	65	172.2	70.5	23.78	0	4.28	3.68	112	124	0.97	0	1	17.3	1.01	5.42
1	55	171.3	89.3	30.43	0	3.28	2.84	80	87	0.95	0	1	7	0.42	2.94
1	60	170.8	84.7	29.03	0	3.28	2.84	84	92	1.09	0	1	28.4	7.51	5.38
1	60	170.9	120.1	41.12	0	3.41	2.96	87	96	1.14	0	1	2.4	0.97	4.4
1	60	180.9	116.7	35.66	0	4.14	3.6	91	101	1.17	0	1	7.3	0.95	5.79
1	55	178.8	117	36.6	0	4.26	3.72	94	103	1.15	0	1	90.7	9.27	5.14
1	60	172.4	88.5	29.78	0	3.6	3.16	90	101	1.05	0	1	6.3	1.44	5.99
1	65	181.1	85.8	26.16	0	3.45	3.08	79	91	0.93	0	1	15.8	4.21	5.02
1	55	186.4	92.2	26.54	0	4.8	4.4	98	113	0.96	0	1	0.5	2.77	5.65
1	60	169.8	86.4	29.97	0	4.64	4.36	120	143	1	0	1	33.6	3.1	3.64
1	65	175.9	82.8	26.76	0	3.73	3.73	91	117	0.96	0	1	2.1	1.08	4.56
0	65	156.2	88.3	36.19	1	2.99	2.44	130	128	0.83	0	1	2.7	4.35	6.11
0	55	164	75.2	27.96	1	2.39	1.96	82	79	0.9	0	1	5.9	0.83	5.79
1	65	186.4	119.3	34.34	1	4.04	2.64	86	73	1.12	0	1	16.9	1.89	5.43
1	60	172.5	93	31.25	1	4.12	2.92	103	92	1.03	0	1	1.9	6.18	5.8
1	60	185.3	103.9	30.26	1	4.77	3.48	103	96	1.09	0	1	5.3	2.39	5.95
1	60	173.6	102.9	34.14	1	3.99	3.16	97	98	1.1	0	1	79.6	3.24	5.36
1	60	177.7	110.9	35.12	1	2.35	1.88	54	54	1.07	0	1	33.9	1.79	3.73
1	65	182.2	107.4	32.35	1	3.62	2.92	81	85	1.13	0	1	26.6	1.14	2.87
1	55	172.2	84.7	28.56	1	4.56	3.68	110	111	1.08	0	1	10.4	0.3	3.25
1	60	181.3	105.4	32.07	1	4.39	3.6	97	101	1.07	0	1	57.4	1.93	5.54
1	60	183.4	104.9	31.19	1	3.9	3.2	84	88	1.07	0	1	17.7	1.1	6.11
1	55	180.6	107.5	32.96	1	5.28	4.4	113	119	1.09	0	1	48.5	3.14	2.42
1	55	171.5	77.4	26.32	1	3.89	3.28	94	99	0.9	0	1	0.9	1.46	4.96
1	55	174	91.2	30.12	1	3.46	2.92	82	87	1.04	0	1	6.4	2.28	4.63
1	60	185.7	82.4	23.89	1	3.72	3.2	77	85	0.98	0	1	3	0.98	5.71
1	60	176.2	93.2	30.02	1	4.4	3.96	105	120	1.04	0	1	1.8	3.68	5.54
1	55	178.1	83.2	26.23	1	3.05	2.84	68	80	1.03	0	1	2.4	4.46	4.06
1	65	176	110.5	35.67	1	4.32	4.08	106	129	1.03	0	1	24.8	0.56	2.41
1	65	165.9	95	34.52	1	2.39	2.27	68	82	1.07	0	1	87	9.46	4.72
1	60	175	88	28.73	1	3.38	3.24	81	99	1.05	0	1	2.7	0.72	2.97
0	60	164.1	74.7	27.74	0	2.57	2.2	92	94	0.99	1	0	1.1	2.33	5.17
0	55	175.3	96.8	31.5	0	3.31	2.84	97	97	1.06	1	0	15.3	1.61	5.1
0	60	151.4	60.8	26.52	0	2.28	2.04	103	111	0.9	1	0	12.2	1.29	4.86
1	55	179.3	108.1	33.63	0	5.45	2.68	121	75	1.06	1	0	35	1.85	2.72
1	60	170	69.8	24.15	0	2.87	2.32	74	76	0.98	1	0	2	0.98	5.7
1	60	180	77.5	23.92	0	3.24	2.64	72	75	0.96	1	0	15	1.15	3.47
1	55	171.5	73	24.82	0	3.27	2.96	79	89	1.1	1	0	3.2	2.29	4.49
0	60	170.9	74.5	25.51	1	1.94	1.76	63	67	0.98	1	0	16.9	1	5.53
1	55	188.4	99.6	28.06	1	4.19	3.32	83	83	0.98	1	0	50.2	1.21	2.89
1	60	175.7	90	29.15	1	3.42	2.84	81	86	1.14	1	0	12.5	1.73	4.63
1	60	177.9	80.8	25.53	1	3.79	3.16	88	93	0.92	1	0	32.2	3.93	5.93
1	30	184.5	100.9	29.64	0	6.21	5.08	113	111	0.99			0.6	2.73	8.05
0	35	165.7	63.2	23.02	0	3.77	2.72	107	89	0.83	0	0	0.4	0.54	6.18
0	40	170.2	67.9	23.44	0	4.49	3.44	125	111	0.76	0	0	0.6	0.5	7.26
0	35	164.6	77.3	28.53	0	5.02	4.08	143	134	0.91	0	0	0.5	4.2	6.14
0	45	170.4	70.5	24.28	0	5.22	4.32	150	144	0.91	0	0	6	0.4	7.39
0	45	154.9	62.4	26.01	0	3.5	2.96	125	123	0.81	0	0	0.8	0.23	6.61
0	30	169.3	82.8	28.89	0	4.17	3.6	109	108	0.84	0	0	1.2	0.58	6.38
0	30	172.1	79.9	26.98	0	4.71	4.08	120	119	0.87	0	0	0.7	10.32	8.46
0	30	159.4	54.3	21.37	0	3.44	3.16	103	109	0.8	0	0	0	0.54	7.89
0	35	165.5	103.2	37.68	0	3.46	3.2	97	104	0.91	0	0	0.3	13.43	6.16
0	45	169.6	92.4	32.12	0	2.87	2.72	83	92	0.98	0	0	0.5	2.25	7.91
0	40	171.2	68.9	23.51	0	3.83	3.72	107	120	0.88	0	0	1.6	1.66	8.22
1	45	181.4	85.3	25.92	0	6	4.56	123	115	0.91	0	0	6.3	1.18	9.13
1	45	179.3	108.4	33.72	0	5.28	4.2	110	108	1.04	0	0	14.8	0.81	9.16
1	30	178.8	98.2	30.72	0	6.46	5.16	125	120	0.84	0	0	0.6	0.81	6.66
1	45	176.6	77	24.69	0	5.29	4.24	114	112	0.93	0	0	0.7	0.88	8.32
1	35	174.3	82.5	27.16	0	5.42	4.4	114	111	0.88	0	0	0.8	0.32	8.99
1	35	191.1	101.6	27.82	0	5.38	4.48	94	95	0.93	0	0	2	0.78	6.97
1	30	182.9	92.2	27.56	0	6.02	5.12	112	114	0.94	0	0	3.6	2.82	8.25
1	35	181.9	86.9	26.26	0	5.69	4.84	108	111	0.95	0	0	2.1	1.19	6.56
1	45	175.1	76.5	24.95	0	4.03	3.44	88	92	0.92	0	0	10.3	0.17	8.24
1	45	181.7	86.8	26.29	0	5.14	4.4	104	110	0.86	0	0	59.8	2.36	8.39
1	40	187.9	111.4	31.55	0	5.56	4.76	102	107	1.05	0	0	0.7	1.65	6.34
1	40	172.6	82.6	27.73	0	4.24	3.72	93	99	0.9	0	0	7.8	1.58	6.75
1	40	175.7	72.7	23.55	0	5.12	4.56	108	117	0.92	0	0	1.1	0.48	8.68
1	35	177.3	70.9	22.55	0	5.28	4.72	108	117	0.9	0	0	0	0.42	6.12
0	40	170.5	95.8	32.95	1	3.46	2.88	95	91	0.9	0	0	19.3	19.29	6.61
0	40	162.4	78.5	29.76	1	3.57	3.08	110	110	0.96	0	0	0.4	2.26	6.48
1	30	192.3	126.2	34.13	1	5.75	4.84	97	99	0.97	0	0	10.2	0.88	7.78
1	30	174.7	95.9	31.42	1	4.13	3.68	83	88	0.95	0	0	11	1.74	8.93
1	45	170	107.6	37.23	1	4.38	3.92	102	111	1.11	0	0	70.8	3.27	8.27
1	45	180.9	108.6	33.19	1	4.05	3.72	83	94	0.97	0	0	2.1	6.63	6.46
0	35	167.7	78.9	28.06	0	4.33	3.16	119	100	0.89	0	1	0.3	1.54	8.26
0	35	177.6	111.7	35.41	0	6	4.56	149	130	0.79	0	1	4.1	0.98	9.2
0	45	169.6	77.6	26.98	0	3.3	2.68	96	90	0.86	0	1	7.1	2.54	7.7
0	30	163.1	56.6	21.28	0	3.64	3.12	104	103	0.82	0	1	0	0.15	6.65
0	45	166.5	87.5	31.56	0	4.01	3.48	119	120	0.93	0	1	8.2	6.62	6.45
0	40	164.5	63.1	23.32	0	3.64	3.2	109	111	0.81	0	1	1.2	0.22	6.9
1	35	183.8	86.3	25.55	0	5.1	4.52	96	103	0.84	0	1	1.8	16.01	8.74
1	35	184	91.6	27.06	0	5.22	4.64	97	105	0.86	0	1	0.6	0.16	6.93
1	35	183	81.7	24.4	0	5.9	5.36	112	123	0.89	0	1	1.6	0.88	6.75
1	30	178.5	75.9	23.82	0	4.53	4.16	88	97	0.88	0	1	0.1	0.35	7.07
0	45	174.4	108.2	35.57	1	3.41	2.36	93	74	1.06	0	1	2.5	4.45	6.37
0	30	163	81.4	30.64	1	4.22	3.16	120	103	0.91	0	1	0.1	1.53	6.62
0	40	178.3	131.5	41.36	1	4.31	3.32	108	96	0.91	0	1	8.9	3.08	7.74
0	40	167.3	73.5	26.26	1	3.92	3.2	113	107	0.89	0	1	1.8	0.8	6.76
0	45	179.9	83.8	25.89	1	4.65	3.92	120	117	0.93	0	1	0.8	2.46	9.16
1	45	181	120	36.63	1	6.68	5.24	136	131	1.06	0	1	89.4	5.16	6.44
1	35	185.5	94.2	27.38	1	6.54	5.4	120	120	1.01	0	1	42.3	2.86	8.59
1	45	179.8	98.7	30.53	1	2.61	2.16	54	55	1.06	0	1	0.5	8.36	6.83
1	45	175.4	90.4	29.38	1	5.06	4.24	111	115	0.93	0	1	4.8	0.64	7.2
1	45	184.6	114.6	33.63	1	5.95	5.08	116	123	1.06	0	1	15.2	2.3	8.86
0	35	160.7	52.1	20.17	0	3.6	2.52	108	88	0.76	1	0	0	0.58	7.94
0	40	174.5	134.7	44.24	0	4.1	3.08	106	92	0.92	1	0	8.9	19.01	7.18
0	40	168.2	76	26.86	0	3.67	2.76	105	91	0.85	1	0	0.8	0.43	8.73
0	45	170.1	70.8	24.47	0	4.21	3.32	122	112	0.93	1	0	0.9	1.09	8.23
0	40	163.5	79.3	29.66	0	3.24	2.56	97	89	0.94	1	0	6.4	1.04	7.05
0	35	163.5	70.9	26.52	0	3.64	2.88	105	96	0.79	1	0	0	1.11	8.23
0	30	166.7	97.8	35.19	0	4.4	3.68	119	114	0.83	1	0	0.1	1.2	8.49
0	40	172.8	68.3	22.87	0	4.64	3.96	124	123	0.76	1	0	0.1	2.85	6.96
0	45	153.2	63.2	26.93	0	3.17	2.72	117	117	0.92	1	0	7.7	0.68	8.99
0	45	166.4	74.5	26.91	0	3.03	2.64	92	93	0.81	1	0	12	2.45	8.28
0	40	158.8	81.8	32.44	0	3.52	3.16	112	117	1.04	1	0	7.7	1.27	7.24
0	30	167.9	143	50.73	0	3.74	3.36	99	102	0.9	1	0	3.2	16.48	8.91
0	30	170	93	32.18	0	3.9	3.76	101	112	0.84	1	0	0.3	1.75	6.64
1	35	183.2	93.1	27.74	0	5.28	4.04	99	92	0.98	1	0	1.2	4.25	7.52
1	40	181.7	105	31.8	0	5.56	4.48	109	108	1	1	0	5.6	0.47	8.29
1	40	179.9	88.7	27.41	0	5.71	4.68	114	114	1	1	0	3.6	1.51	7.93
1	30	175.4	85.9	27.92	0	5.18	4.32	105	104	0.84	1	0	2.2	1.42	8.28
1	40	183.3	76.1	22.65	0	5.65	4.76	110	114	0.92	1	0	2.5	0.69	7.02
1	45	188.5	106.2	29.89	0	6.02	5.08	113	118	1.03	1	0	56.2	0.28	8.06
1	35	183.8	90.2	26.7	0	5.36	4.64	100	105	0.91	1	0	2.2	0.55	8.55
1	40	181.9	76	22.97	0	5.99	5.24	117	125	0.88	1	0	0.4	1.07	8.46
1	40	181.8	84.5	25.57	0	5.15	4.52	101	108	0.85	1	0	9.6	1.64	8
1	30	176.6	84.1	26.97	0	5.2	4.6	103	109	1.02	1	0	5.6	0.55	7.69
1	40	174.7	68.6	22.48	0	4.7	4.24	101	110	0.89	1	0	1.7	0.27	8.94
1	45	178.4	96.8	30.41	0	5.32	4.84	112	125	1.03	1	0	8.9	0.55	6.58
0	35	158.6	77.3	30.73	1	2.9	2.36	90	85	0.91	1	0	2.5	2.62	6.75
0	45	169.2	114.9	40.13	1	3.83	3.2	113	109	0.92	1	0	22	9.49	8.08
0	40	165.5	100.6	36.73	1	3.27	2.8	95	94	0.94	1	0	25.2	7.24	9.17
1	40	180.5	126.9	38.95	1	5.27	3.8	104	92	0.95	1	0	55.9	3.67	7.37
0	50	167.8	74.8	26.57	0	3.61	3.12	111	112	0.85	0	0	4.9	4.38	6.35
1	50	177.8	78.8	24.93	0	5.01	3.92	110	107	0.96	0	0	1	0.45	8.49
1	50	176.6	83	26.61	0	4.59	3.64	101	99	0.99	0	0	4.8	0.42	7.88
1	50	182.4	85.3	25.64	0	5.26	4.2	109	109	0.89	0	0	1.8	3.91	7.8
1	50	184.6	87.8	25.77	0	4.77	4.12	95	102	0.95	0	0	64.3	0.68	8.92
0	50	170.4	104.2	35.89	1	3.49	2.92	105	103	0.94	0	0	12.3	4.09	6.64
0	50	155.4	74.6	30.89	1	2.68	2.4	99	104	0.96	0	0	19.9	4.33	7.8
1	50	175.3	94.4	30.72	1	5.33	4.44	121	125	0.97	0	0	48.7	0.55	6.15
1	50	172.5	85.2	28.63	1	3.8	3.36	88	96	1.08	0	0	3.1	4.26	6.27
0	50	172.2	73	24.62	0	4.08	3	119	102	0.88	0	1	16	0.74	6.27
0	50	167	73.1	26.21	0	3.76	3.08	117	112	0.9	0	1	20.8	3.65	8.62
0	50	156.4	75.2	30.74	0	2.65	2.2	97	95	0.97	0	1	18.5	1.04	8.62
0	50	159	53.1	21	0	2.67	2.44	93	99	0.77	0	1	10.8	0.33	7.11
1	50	176.7	130.9	41.92	0	5.36	4.48	118	123	1.1	0	1	15.5	4.63	7.37
1	50	174.1	79.3	26.16	0	4.88	4.28	111	121	0.98	0	1	11.7	0.18	6.97
0	50	165.3	87.6	32.06	1	3.42	2.72	110	102	0.97	0	1	2.6	2.94	6.76
1	50	175.5	92.9	30.16	1	4.85	3.48	109	97	0.99	0	1	4.8	1.46	6.59
1	50	181.8	112.6	34.07	1	4.99	3.84	104	100	1.01	0	1	9.8	0.82	7.32
0	50	168.7	74.9	26.32	0	3.53	2.32	77	83	0.96	1	0	6.3	0.99	7.93
0	50	163.8	69.4	25.87	0	3.63	2.92	120	113	0.83	1	0	1.1	0.39	7.99
0	50	164.5	61	22.54	0	3.37	2.96	109	112	0.87	1	0	0.3	0.8	9.06
1	50	185.4	120.2	34.97	0	3.18	2.76	63	69	1.14	1	0	57.4	1.14	6.35
0	50	171.3	101.8	34.69	1	3.48	2.84	104	99	0.97	1	0	17.6	1.64	9.14
1	60	173.5	94.8	31.49	0	2.99	0.96	73	30	1.19			12.4	3.05	7.81
1	60	183	97.2	29.02	0	4.53	3.4	98	94	1.03			46.1	7.55	7.6
1	60	177.7	102.8	32.56	1	4.42	3.68	102	108	1.01			6.6	1.08	6.2
0	65	163.8	61.1	22.77	0	3.18	2.36	121	107	0.78	0	0	0	0.45	8.23
0	60	168.2	70.3	24.85	0	3.18	2.44	106	96	0.84	0	0	12.4	0.82	8.85
0	55	165.5	62.6	22.85	0	3.64	2.96	121	116	0.81	0	0	11.4	0.4	8.3
0	55	145.8	73	34.34	0	2.68	2.32	126	131	0.92	0	0	3.7	5.19	7.39
1	60	176.7	97.1	31.1	0	4.57	3.44	107	103	0.93	0	0	0	1.63	6.48
1	65	180.2	71.1	21.9	0	3.44	2.64	80	79	0.84	0	0	1.5	6.49	7
1	65	181	108.5	33.12	0	4.6	3.6	106	107	1.05	0	0	27.4	4	8.3
1	55	177.2	75.5	24.04	0	4.72	3.8	107	109	0.91	0	0	17.8	0.13	7.65
1	60	176.5	91.1	29.24	0	4.36	3.68	102	110	1.01	0	0	20.2	0.17	6.26
1	65	187.2	83.3	23.77	0	4.97	4.24	105	116	0.91	0	0	18.4	0.42	7.97
1	65	180	86.3	26.64	0	4.72	4.04	109	120	1.04	0	0	12.3	2.49	9.08
1	55	184.4	81.9	24.09	0	5.64	4.84	118	127	0.83	0	0	3.6	1.53	7.93
0	65	158	62.8	25.16	1	2.31	1.92	94	94	0.97	0	0	38.9	3.38	8.28
0	60	168.5	81.3	28.63	1	3.29	2.76	110	109	0.94	0	0	0.9	4.06	6.83
0	60	158.6	64.8	25.76	1	3.27	2.76	127	128	0.99	0	0	7.8	0.97	7.28
0	55	161	88.7	34.22	1	3.43	2.92	123	124	0.83	0	0	4.6	0.38	6.42
1	55	173	109.6	36.62	1	3.48	2.48	83	74	0.99	0	0	58.5	2.37	6.51
1	65	182.2	96	28.92	1	5.9	4.36	133	127	1	0	0	15.6	0.87	6.89
1	55	183.9	106.4	31.46	1	4.52	3.88	94	102	1.06	0	0	7.1	1.48	7.33
1	55	169.9	92.1	31.91	1	3.4	2.96	84	91	1.03	0	0	52.6	2.93	6.73
0	65	170.2	105.9	36.56	0	3.2	2.2	109	89	0.92	0	1	26.1	0.69	9.1
0	60	158.6	77.3	30.73	0	2.78	2.32	107	106	0.85	0	1	5.1	3.28	6.15
0	55	167	88.7	31.8	0	3.4	2.88	111	111	0.96	0	1	22	1.44	8.66
0	55	177.2	100	31.85	0	3.41	2.92	98	98	0.89	0	1	29.2	7.62	6.72
0	55	165.5	78.3	28.59	0	2.74	2.4	91	94	0.92	0	1	20.4	4.83	7.01
0	55	155.7	106	43.72	0	2.24	2	84	88	0.9	0	1	6	11.63	7.37
1	65	164.6	67.8	25.02	0	2.98	1.8	86	67	0.98	0	1	12.9	3.55	8.44
1	65	169.3	60.8	21.21	0	4.65	2.92	126	102	0.85	0	1	0	0.43	6.84
1	55	184.4	84	24.7	0	6.35	4.48	131	117	0.96	0	1	30.9	0.9	7.5
1	55	191.4	92	25.11	0	7.42	5.36	142	131	0.96	0	1	7	0.95	6.51
1	65	172.8	78.4	26.26	0	3.96	3.08	101	101	1.07	0	1	51.8	1.14	8.82
1	60	187.7	106.1	30.12	0	5.53	4.36	113	114	1.07	0	1	37.1	0.13	6.18
1	60	176.8	106.2	33.98	0	3.65	2.96	85	88	1.12	0	1	54.5	1.03	6.13
1	55	177.6	85.3	27.04	0	4.47	3.66	100	103	0.96	0	1	2.6	0.31	6.58
1	60	177.9	92.6	29.26	0	5.39	4.52	124	133	0.99	0	1	8.6	2.18	7.25
1	60	177.5	99.1	31.45	0	5.39	4.6	124	135	0.94	0	1	17	1.33	8.98
1	55	165.5	90.4	33	0	3.33	3.2	88	106	1	0	1	53.5	1.99	7.26
0	55	166.2	76.5	27.69	1	2.86	2.28	94	88	0.91	0	1	51.2	10.01	7.9
0	65	162.4	66.9	25.37	1	2.76	2.28	106	105	0.93	0	1	11	2.43	8.03
0	65	166	89.5	32.48	1	1.46	1.46	53	63	1.09	0	1	4.7	3.97	7.98
1	60	181.1	104.5	31.86	1	4.13	3.12	91	88	1.02	0	1	22.2	1.15	9.03
1	65	182.8	109.1	32.65	1	4.36	3.32	97	95	1.06	0	1	39.8	1.17	7.4
1	65	168.3	86.4	30.5	1	3.8	3.04	105	108	1	0	1	36	1.11	6.35
1	60	179.5	111.3	34.54	1	5.15	4.12	116	118	1.13	0	1	44.2	1.11	8.87
1	65	178.1	104.1	32.82	1	3.94	3.24	93	99	1.06	0	1	57.6	1.67	6.81
1	65	171.3	77.2	26.31	1	4.17	3.48	110	118	1.01	0	1	17.7	1.01	6.98
1	55	180	93.5	28.86	1	6.22	5.2	135	142	0.95	0	1	3.6	5.64	8.65
1	55	181.2	98.6	30.03	1	4.36	3.68	94	100	1.01	0	1	999	4.47	6.45
1	60	176.2	115.6	37.23	1	3.58	3.04	85	92	0.99	0	1	35.8	4.73	8.33
1	60	178	102.2	32.26	1	3.82	3.32	88	98	1.04	0	1	57.1	1.58	6.69
1	65	178.2	95.9	30.2	1	3.2	2.84	76	87	1.02	0	1	3.3	2.78	8.59
1	55	185	114	33.31	1	5.92	5.28	122	138	1.03	0	1	49.8	1.12	8.57
1	55	195.3	113.3	29.7	1	4.72	4.6	86	106	1.1	0	1	16.3	3.11	7.63
0	60	161.1	60.1	23.16	0	3.08	2.28	116	102	0.86	1	0	3.9	0.69	7.09
0	55	168.9	88.5	31.02	0	3.11	3.04	98	113	0.93	1	0	27.6	2.77	7.14
1	60	180.2	68.6	21.13	0	5.7	3.88	128	111	0.98	1	0	40.6	1.04	8.04
1	65	170.7	77.3	26.53	0	3.73	2.68	98	91	0.94	1	0	5.5	2.19	8.38
1	55	170.5	74.6	25.66	0	4.19	3.16	103	98	0.98	1	0	6.7	0.66	8.92
1	65	181.7	97.2	29.44	0	5.04	3.84	113	111	1.03	1	0	1.4	0.82	8.86
1	55	175.6	85.5	27.73	0	3.46	2.76	80	80	1.05	1	0	28.8	0.3	7.03
1	60	181.7	75.7	22.93	0	2.43	2.03	53	57	1.01	1	0	16.2	12.5	8.79
1	55	181.4	86.6	26.32	0	4.93	4.16	106	113	0.97	1	0	28.5	0.9	6.79
1	55	178.9	88	27.5	0	4.62	3.96	102	111	0.96	1	0	48.6	3.11	7.06
1	65	177.4	81.9	26.02	0	3.83	3.6	93	112	0.97	1	0	60.6	0.64	7.84
0	60	166.3	99.3	35.91	1	3.12	2.56	108	105	0.94	1	0	5.7	6.21	6.22
0	60	173.1	76.6	25.56	1	2.81	2.32	88	86	0.9	1	0	2.2	3.47	7.8
0	65	159.5	97	38.13	1	1.66	1.4	67	68	1	1	0	11.8	7.77	6.37
1	55	184.1	100.3	29.59	1	4.2	2.64	88	69	1.06	1	0	6.7	9.7	9.04
1	60	183.7	112.4	33.31	1	3.97	2.8	84	76	1.12	1	0	20.6	1.43	6.52
0	30	170.5	59.3	20.4	0	4.31	3.52	110	104	0.78			0	0.18	13.15
0	35	167.9	72.2	25.61	0	3.48	3.16	96	100	0.91			1.3	0.17	12.57
0	35	163.8	73.9	27.54	0	3.98	2.64	116	89	0.78	0	0	1.8	0.38	18.87
0	45	176.5	77.7	24.94	0	4.76	3.64	126	111	0.76	0	0	0.4	0.5	19.3
0	45	162.4	57.6	21.84	0	2.97	2.28	96	86	0.84	0	0	0	0.48	11.97
0	35	168.8	64.1	22.5	0	4.59	3.6	125	113	0.75	0	0	0.1	0.46	17.04
0	45	177.2	104.3	33.22	0	4.58	3.6	122	111	0.87	0	0	6	0.47	12.65
0	45	170.3	73.7	25.41	0	3.71	2.92	108	98	0.83	0	0	2.2	0.22	21.61
0	40	167.8	67.3	23.9	0	4.21	3.4	122	114	0.79	0	0	10.8	1.58	17.44
0	35	164.6	66.3	24.47	0	3.99	3.24	115	107	0.81	0	0	0.4	0.48	12.81
0	30	181.9	107.5	32.49	0	3.99	3.28	91	85	0.85	0	0	0.6	2	10.09
0	30	163.8	80.5	30	0	4.35	3.6	121	115	0.81	0	0	0.2	1.04	9.67
0	40	176.7	68.3	21.87	0	4.79	4	123	118	0.76	0	0	0	0.51	14.27
0	45	155.8	47	19.36	0	3.57	3.04	127	126	0.78	0	0	0.1	0.44	9.56
0	40	165.3	84	30.74	0	3.62	3.12	108	108	0.8	0	0	2.9	1.44	10.81
0	40	172.9	95	31.78	0	3.67	3.28	98	102	0.87	0	0	10	1.62	13.04
0	30	177.4	69.9	22.21	0	4.16	3.72	100	103	0.7	0	0	0	1.7	13.61
1	30	183.4	76.6	22.77	0	6.62	4.92	122	109	0.91	0	0	1.6	0.42	9.79
1	45	167.5	64.3	22.92	0	4.28	3.28	103	96	0.94	0	0	3.2	0.49	9.35
1	35	182.7	101.5	30.41	0	6.01	4.72	114	108	0.92	0	0	1.1	0.83	11.65
1	45	183.2	92.3	27.5	0	6.48	5.32	130	131	0.93	0	0	10.2	0.74	10.18
1	30	177.2	81.2	25.86	0	5.76	4.8	114	114	0.88	0	0	1.7	0.69	15.41
1	30	176.6	96.2	30.85	0	5.45	4.56	108	108	0.96	0	0	3.3	1.79	9.61
1	45	182.5	109.5	32.88	1	6	5	120	123	1.01	0	0	8.4	0.86	9.61
0	40	165	74.3	27.29	0	3.22	1.88	96	65	0.89	0	1	15.2	0.77	9.68
0	40	172.1	65.9	22.25	0	4.25	3.36	116	106	0.79	0	1	0.7	0.72	13.29
0	40	173.6	67.5	22.4	0	3.98	3.16	105	97	0.75	0	1	6.9	0.87	15.04
0	45	158	54.9	21.99	0	2.91	2.44	100	98	0.83	0	1	10.5	0.22	12.19
0	40	162.3	81	30.75	0	3.79	3.2	118	116	0.82	0	1	3.4	0.84	16.77
0	35	172	85.2	28.8	0	5.29	4.48	140	136	0.93	0	1	0	0.38	19.06
0	40	167.4	69.5	24.8	0	4.02	3.44	117	116	0.83	0	1	12.2	0.37	11.27
0	45	166.9	97.4	34.97	0	3.66	3.2	110	111	0.76	0	1	5.1	1.68	12.21
0	35	161.7	56.9	21.76	0	3.45	3.04	101	103	0.83	0	1	1.3	1.17	10.27
0	45	162.1	54.1	20.59	0	3.61	3.24	116	121	0.77	0	1	0	0.19	15.33
0	30	162.6	64.6	24.43	0	3.85	3.52	109	115	0.84	0	1	17.9	1.27	26.35
0	40	166	98.7	35.82	0	3.41	3.12	100	106	0.79	0	1	1.1	7.89	13.66
0	30	166	91.3	33.13	0	3.94	3.64	108	114	0.89	0	1	0.7	9.13	9.71
0	35	165.6	86.7	31.62	0	4.31	4.04	122	132	0.84	0	1	0	0.26	12.95
1	35	179.8	77	23.82	0	5.57	4.24	109	101	0.89	0	1	0.1	0.46	11.37
1	40	184.1	103.4	30.51	0	5.12	4.2	98	99	0.95	0	1	10.4	0.79	12.72
1	40	178.1	104.6	32.98	0	4.68	4	96	100	1.01	0	1	58.9	0.89	11.73
1	45	180.8	76.2	23.31	0	4.66	4.2	95	106	0.96	0	1	6.1	5.6	15.06
1	30	182.2	69.2	20.85	0	4.85	4.4	90	99	0.89	0	1	2.3	0.56	17.27
1	45	172	73.4	24.81	0	4.16	3.88	94	107	0.94	0	1	1.6	5.79	9.57
0	45	158.2	66.5	26.57	0	5.65	2.84	192	113	0.94	1	0	5	2.07	12.09
0	45	164.2	59.4	22.03	0	3.23	2.44	102	89	0.83	1	0	0	0.69	14.36
0	35	167.8	88.2	31.32	0	4.59	3.48	126	110	0.86	1	0	2.4	3.23	10.82
0	45	173.1	83.9	28	0	4.03	3.12	113	101	0.86	1	0	4.4	1.66	11.7
0	35	173	62.4	20.85	0	4.68	3.64	121	108	0.8	1	0	4.2	3.36	16.8
0	45	164.7	54	19.91	0	3.83	3.04	118	109	0.82	1	0	1.3	0.51	13.56
0	40	178.1	76	23.96	0	3.99	3.2	100	92	0.89	1	0	7.1	0.29	15.19
0	40	165.2	64.9	23.78	0	4.57	3.72	135	127	0.77	1	0	0.2	0.18	12.1
0	45	169.1	76.2	26.65	0	3.92	3.2	115	109	0.81	1	0	7.8	0.72	9.64
0	30	152.6	78	33.5	0	3.96	3.24	127	120	0.83	1	0	2.5	2.72	10.18
0	45	174.5	71.6	23.51	0	3.87	3.2	105	100	0.76	1	0	0.8	0.44	21
0	35	177.7	71.2	22.55	0	4.75	4	118	114	0.82	1	0	0.2	0.24	15.36
0	40	166	63.5	23.04	0	3.59	3.04	105	103	0.78	1	0	0.5	0.5	10.23
0	40	171	73.1	25	0	3.82	3.24	106	104	0.85	1	0	0.7	0.77	11.58
0	45	160.6	74.5	28.88	0	2.35	2.04	76	77	0.83	1	0	0.1	1.44	9.56
0	45	160.2	46.9	18.27	0	2.44	2.16	80	82	0.77	1	0	18.3	4.32	11.87
0	40	164.7	58.8	21.68	0	2.89	2.56	86	88	0.86	1	0	5.7	12.79	20.96
0	30	166.4	78.3	28.28	0	4.59	4.08	125	128	0.88	1	0	1.6	2.85	16.04
0	45	172.3	74.8	25.2	0	3.46	3.12	98	103	0.94	1	0	1.1	0.17	9.61
1	45	188.7	88.8	24.94	0	5.96	4.4	111	102	0.94	1	0	30	3.21	11.02
1	30	171.2	81.8	27.91	0	5.31	4.2	112	105	0.89	1	0	10.2	3.97	9.75
1	45	180.3	73.7	22.67	0	5.14	4.08	106	103	0.85	1	0	0.3	1.68	13.32
1	40	185.6	98.7	28.65	0	5.41	4.64	102	107	0.93	1	0	4.9	1.56	10.45
1	35	182.8	69.5	20.8	0	5.06	4.4	96	101	0.9	1	0	4.8	0.63	9.9
1	30	183.9	66.3	19.6	0	5.12	4.48	94	100	0.82	1	0	4.4	0.17	9.72
0	50	172.4	72.8	24.49	0	3.87	2.8	114	97	0.84			0.1	0.08	10.52
0	50	157.8	65.8	26.42	0	3.18	2.28	114	96	0.89	0	0	3	1.15	11.03
0	50	173.2	85.9	28.64	0	3.75	3.04	109	103	0.82	0	0	0.6	4.73	13.82
0	50	172.8	77.4	25.92	0	3.37	2.88	97	97	0.8	0	0	0.3	2.17	15.17
0	50	154	66.2	27.91	0	3.44	2.96	132	134	0.88	0	0	6.4	1.48	11.78
0	50	164.8	58.7	21.61	0	3.18	3	103	114	0.7	0	0	2.9	0.22	13.05
1	50	183.3	86.5	25.74	0	5.03	3.64	103	93	1.03	0	0	32.2	1.26	9.85
1	50	181.3	85.5	26.01	0	4.72	3.6	99	94	0.92	0	0	25.6	17.15	9.3
1	50	172.8	85.4	28.6	0	4.6	3.8	107	110	0.91	0	0	4.7	0.92	13.61
1	50	179	99.7	31.12	0	4.4	3.68	95	99	1.01	0	0	56.9	0.44	10.47
0	50	168.5	82.1	28.92	1	2.81	2.72	86	97	0.9	0	0	4	5.44	9.28
0	50	170.5	84.7	29.14	0	4.57	3.52	136	122	0.91	0	1	1.4	13.76	9.47
0	50	160.9	64.6	24.95	0	3.22	2.52	110	102	0.81	0	1	0	0.71	21.76
0	50	176	87.4	28.22	0	3.62	3.04	101	99	0.8	0	1	8.9	0.53	17.25
0	50	165	64.1	23.54	0	3.67	3.12	119	118	0.75	0	1	0.2	0.23	14.4
0	50	162.8	67.6	25.51	0	3.59	3.28	118	127	0.91	0	1	5	0.39	14.7
0	50	164.1	75.3	27.96	1	3.4	2.88	111	111	0.81	0	1	13.9	2.87	10.59
1	50	182.5	103	30.93	1	6.22	5.04	127	128	1.03	0	1	30.8	0.4	9.8
0	50	168.8	70.4	24.71	0	3.63	2.48	110	88	0.79	1	0	10.2	0.51	17.36
0	50	166	62	22.5	0	3.6	2.6	115	97	0.83	1	0	3	1.09	24.6
0	50	159.9	58.8	23	0	2.42	1.8	84	73	0.86	1	0	2.4	2.56	16.55
1	50	179.6	87.7	27.19	0	5.18	4.4	110	117	0.95	1	0	34.9	2.76	14.11
0	65	155.5	50.7	20.97	0	2.35	1.32	101	68	0.88			999	3.59	20.87
0	60	165.3	68	24.89	0	3.51	2.68	121	110	0.9			5.8	1.48	12.53
0	65	164.2	75	27.82	0	2.72	2.16	103	98	0.8			2.1	0.94	13.81
0	60	166.2	84.7	30.66	0	2.68	2.24	73	77	0.87			20.1	1.43	10.6
0	55	173.5	78.7	26.14	1	2.62	1.6	78	56	0.89			12.3	2.73	15.47
0	65	172.5	76.6	25.74	0	3.13	2.24	102	86	0.8	0	0	3	0.69	14.92
0	65	170	68.1	23.56	0	2.94	2.16	100	87	0.74	0	0	55.9	4.94	16.01
0	65	171.8	77.6	26.29	0	3.58	2.68	119	106	0.87	0	0	0.2	0.67	25.99
0	60	171.2	75.1	25.62	0	4.48	3.4	145	129	0.83	0	0	1.5	0.71	29.3
0	60	170	79.5	27.51	0	2.94	2.28	96	88	0.83	0	0	2.4	1.46	14.45
0	60	166.1	78	28.27	0	3.51	2.76	122	114	0.87	0	0	2.2	1.03	15.62
0	65	162.1	59.8	22.76	0	2.79	2.24	109	104	0.77	0	0	6	0.83	20.7
0	60	169.4	108.3	37.74	0	2.88	2.32	95	90	0.91	0	0	49.7	3.93	9.8
0	60	173.2	62.6	20.87	0	3.17	2.56	99	94	0.77	0	0	4.6	0.74	27.4
0	65	168.9	76.1	26.68	0	3.65	2.96	125	121	0.83	0	0	2.1	2.73	11.79
0	60	170.9	60.7	20.78	0	3.55	2.88	113	109	0.73	0	0	9.4	0.39	22.38
0	55	160.8	56.3	21.77	0	3.7	3.04	132	128	0.84	0	0	2.9	0.48	11.35
0	65	174.5	59.9	19.67	0	3.25	2.68	104	102	0.82	0	0	6.7	0.69	15.56
0	65	164.4	81.8	30.27	0	2.71	2.24	102	100	0.85	0	0	8.1	3.54	10.16
0	60	170	67.4	23.32	0	2.88	2.44	94	94	0.75	0	0	3.8	0.33	22.93
0	55	164.5	65.6	24.24	0	3.38	2.92	114	116	0.85	0	0	9.8	0.77	15.66
0	65	166	67.1	24.35	0	3.47	3.04	126	132	0.76	0	0	2.1	0.31	23.56
0	55	163.5	74.6	27.91	0	3.18	2.8	108	112	0.85	0	0	4.3	0.64	11.99
0	60	161	64.6	24.92	0	3.3	2.92	124	131	0.82	0	0	3.7	0.62	12.53
0	65	170.6	76.8	26.39	0	3.24	2.88	109	115	0.87	0	0	16.8	0.02	19.13
1	55	175.6	79.5	25.78	0	4.8	3.8	111	110	0.96	0	0	7	1.57	10.28
1	55	177.1	107.3	34.21	0	4.49	3.6	102	103	1.03	0	0	9.8	1.58	13.22
1	65	176.7	88.3	28.28	0	4.8	3.88	115	120	0.94	0	0	9.5	0.42	9.22
1	60	172.5	70.5	23.69	0	4.34	3.52	107	111	0.89	0	0	9.8	0.28	11.8
1	60	170.8	63.9	21.9	0	3.59	3.16	92	102	0.97	0	0	2.4	0.22	12.51
1	60	170.2	70.4	24.3	0	3.27	3.2	84	105	0.95	0	0	3.2	1.73	9.22
0	60	157.5	74.6	30.07	1	2.21	1.68	88	79	0.96	0	0	7	0.71	12.56
0	55	164.5	125.6	46.41	1	2.44	1.88	82	75	0.9	0	0	13	9.7	14.26
0	55	174.4	90.6	29.79	1	3.77	3	111	103	0.89	0	0	8.5	0.99	12.31
0	60	172.6	84.8	28.47	1	3.36	2.84	105	105	0.97	0	0	8.3	1.26	10.48
0	60	169	87.5	30.64	1	3.25	2.76	108	108	1.02	0	0	20.5	0.73	12.63
0	60	155.8	63.4	26.12	1	2.89	2.48	119	122	0.96	0	0	3.6	1.27	14.83
0	55	156.8	77.9	31.68	1	2.7	2.32	102	104	0.89	0	0	8.6	1	13.72
0	55	163.9	66.1	24.61	1	3	2.64	103	106	0.83	0	0	4.1	0.72	13.73
0	65	157.1	82.1	33.27	1	2.54	2.24	109	116	0.93	0	0	45.4	3.14	10.76
1	65	177.2	93	29.62	1	3.46	3.2	84	100	1.11	0	0	22.2	1.07	9.38
0	65	160.5	56.8	22.05	0	3.16	2.32	126	112	0.8	0	1	12.5	0.42	14.25
0	65	157	85.1	34.52	0	2.14	1.6	91	82	0.93	0	1	24.1	3.17	23.48
0	55	164.6	64.8	23.92	0	3.93	3	133	119	0.78	0	1	0.4	0.35	15.19
0	65	166.3	56.5	20.43	0	2.99	2.4	110	105	0.7	0	1	1.3	0.91	19.59
0	60	162.5	66	24.99	0	3.8	3.08	137	132	0.81	0	1	2.6	0.3	15.74
0	65	162.8	68.5	25.85	0	3.09	2.52	118	115	0.72	0	1	9.9	0.5	17.38
0	55	157.7	74.1	29.8	0	3.19	2.76	119	122	0.89	0	1	28.7	3.3	10.32
0	60	156.8	53.6	21.8	0	2.51	2.36	101	113	0.96	0	1	49.7	1.54	9.27
1	65	175.7	80.9	26.21	0	3.67	1.72	90	55	1.16	0	1	0.9	9.52	10.75
1	60	180.5	80	24.55	0	5.11	3.64	114	103	0.91	0	1	4.8	0.26	12.01
1	65	175.8	73.2	23.68	0	5.03	3.68	123	116	0.96	0	1	9.3	0.81	9.96
1	65	171.9	92.7	31.37	0	2.98	2.2	77	74	1.08	0	1	9.9	1.26	9.31
1	60	179	92.5	28.87	0	4.22	3.16	96	92	1	0	1	23.1	1.29	9.79
1	55	180.7	76.6	23.46	0	4.18	3.32	90	90	0.94	0	1	13.8	0.78	11.22
1	55	181.8	76.8	23.24	0	4.47	3.64	95	97	0.9	0	1	9.6	5.4	10.66
1	65	164.5	68.5	25.31	0	3.42	2.84	99	104	0.98	0	1	50.41	16.05	9.42
1	55	175.8	76.1	24.62	0	4.73	3.96	109	115	0.98	0	1	8.9	0.35	15.64
1	60	180.6	101.5	31.12	0	3.69	3.12	81	88	1.09	0	1	35	1.87	10.03
1	55	177.8	86.9	27.49	0	4.25	3.6	95	101	0.95	0	1	39	2.05	13.9
1	65	175.6	80.5	26.11	0	4.09	3.6	100	113	0.96	0	1	6.7	0.92	9.92
1	55	171.8	107.2	36.32	0	4	3.6	97	110	1.3	0	1	17.5	2.11	11.66
0	65	173.4	122.6	40.77	1	3.28	1.96	105	75	0.95	0	1	66	6.33	11.93
0	65	156.4	75.5	30.87	1	2.86	2.2	124	115	1	0	1	49.5	5.11	24.52
0	55	167.7	94.7	33.67	1	2.99	2.44	96	92	0.95	0	1	32.9	3.07	9.91
0	55	163	89.7	33.76	1	2.98	2.48	104	102	0.91	0	1	1.3	8.51	16.69
0	65	154.7	70.9	29.63	1	3.22	2.68	142	143	0.84	0	1	37.2	0.51	12.8
0	65	165	73.7	27.07	1	2.92	2.44	108	107	0.94	0	1	27.4	1.5	11.24
0	55	177.6	92.4	29.29	1	3.53	3.12	100	103	0.88	0	1	5.6	0.21	10.91
1	65	188.8	134.7	37.79	1	3.43	2.68	71	71	1.09	0	1	47.4	1.71	9.45
1	65	188.2	111.5	31.48	1	5.13	4.04	108	110	1.06	0	1	19	1.17	11.76
1	65	169.9	79.5	27.54	1	3.05	2.52	82	87	1.08	0	1	9.4	11.51	15.25
0	60	156.1	79.9	32.79	0	1.99	1.36	81	66	0.92	1	0	0.3	1.82	18.53
0	55	168.2	74.7	26.4	0	4.02	3	130	114	0.89	1	0	2.8	3.56	10.17
0	55	176.3	97.5	31.37	0	3.3	2.56	95	86	0.85	1	0	8.6	6.34	11.81
0	55	165.4	69.5	25.4	0	3.54	2.8	118	110	0.88	1	0	2.6	0.81	16.44
0	55	155.8	65.1	26.82	0	2.89	2.32	112	106	0.95	1	0	5	0.76	14.35
0	65	168.6	79.3	27.9	0	3.01	2.44	103	100	0.87	1	0	7.1	0.55	14.73
0	60	158.2	94.2	37.64	0	2.58	2.16	102	102	0.97	1	0	3.2	5.29	21.05
0	60	155.7	68.7	28.34	0	3.04	2.56	125	125	0.77	1	0	4.5	0.14	21.96
0	60	158	74	29.64	0	3.12	2.64	124	125	0.83	1	0	22.4	0.66	13.45
0	55	159.4	108.6	42.74	0	1.97	1.97	73	86	0.91	1	0	11.8	1.81	9.24
1	60	176	88.4	28.54	0	3.83	2.8	91	85	1.03	1	0	23.4	2.14	9.6
1	60	186.2	73.4	21.17	0	4.68	3.72	98	99	0.88	1	0	61.5	2.05	27.79
0	60	160.7	67.1	25.98	1	2.82	2.32	105	103	0.89	1	0	6.2	3.91	11.26
1	60	171.5	80.3	27.3	1	2.97	2.52	75	80	0.99	1	0	8.2	0.62	9.86
